# Supplementary material for: Naturally Derived Phenethyl Isothiocyanate Modulates Induction of Oxidative Stress via Its N-Acetylated Cysteine Conjugated form in Malignant Melanoma
Source: Antioxidants (Basel). 2024 Jan 8;13(1):82. doi: 10.3390/antiox13010082 (PMC10812449; doi:10.3390/antiox13010082)
Supplement: Supplementary file 1 [file antioxidants-13-00082-s001.zip]

Archive with 1 entries (1 files):
- antioxidants-2795723-supplementary.pdf
